# Supplementary material for: A pharmaco-metabolomics approach in a clinical trial of ALS: Identification of predictive markers of progression
Source: PLoS One. 2018 Jun 5;13(6):e0198116. doi: 10.1371/journal.pone.0198116 (PMC5988280; doi:10.1371/journal.pone.0198116)
Supplement: S2 Table — (XLS) [file pone.0198116.s002.xls]

## Sheet: V1
Sample Identification	Visite	plaque	C0	C10	C10:1	C10:2	C12	C12-DC	C12:1	C14	C14:1	C14:1-OH	C14:2	C14:2-OH	C16	C16-OH	C16:1	C16:1-OH	C16:2	C16:2-OH	C18	C18:1	C18:1-OH	C18:2	C2	C3	C3-DC (C4-OH)	C3-OH	C3:1	C4	C4:1	C6 (C4:1-DC)	C5	C5-M-DC	C5-OH (C3-DC-M)	C5:1	C5:1-DC	C5-DC (C6-OH)	C6:1	C7-DC	C8	C9	Ala	Arg	Asn	Asp	Cit	Gln	Glu
1	V1	2	31.5	0.731	0.252	0.133	0.364	0.589	0.203	0.349	0.194	0.232	0.27	0.16	0.351	0.275	0.234	0.2	0.344	0.278	0.266	0.448	0.234	0.377	2.67	0.305	0.752	0.304	0.089	0.276	0.19	0.491	0.547	0.605	0.53	0.158	0.425	0.525	0.203	0.373	0.689	0.515	375	106	20.8	39.2	31.7	99.8	521
2	V1	2	44.9	0.663	0.277	0.135	0.35	0.54	0.268	0.296	0.237	0.205	0.244	0.141	0.253	0.222	0.209	0.171	0.276	0.233	0.201	0.38	0.187	0.305	7.51	0.356	0.759	0.278	0.091	0.301	0.192	0.444	0.5	0.565	0.489	0.153	0.391	0.467	0.195	0.284	0.569	0.421	239	82.7	20.1	23	21.5	191	271
3	V1	2	35.9	0.643	0.206	0.129	0.322	0.514	0.209	0.307	0.192	0.201	0.228	0.133	0.317	0.233	0.21	0.181	0.292	0.235	0.225	0.387	0.2	0.297	8.52	0.342	0.682	0.259	0.083	0.317	0.185	0.435	0.497	0.567	0.486	0.153	0.384	0.476	0.186	0.285	0.578	0.409	238	62.8	28	7.4	22.7	347	178
4	V1	2	40.1	0.687	0.261	0.127	0.35	0.497	0.239	0.286	0.209	0.199	0.236	0.127	0.284	0.205	0.192	0.163	0.277	0.213	0.221	0.391	0.18	0.297	3.39	0.319	0.634	0.247	0.077	0.269	0.165	0.442	0.524	0.541	0.478	0.152	0.39	0.461	0.179	0.31	0.622	0.458	347	100	21.9	38.5	24.8	7.77	744
5	V1	2	44.8	0.602	0.211	0.132	0.313	0.526	0.185	0.285	0.165	0.21	0.233	0.141	0.237	0.238	0.193	0.178	0.303	0.237	0.209	0.31	0.2	0.293	3.4	0.39	0.74	0.289	0.092	0.353	0.205	0.46	0.521	0.579	0.487	0.155	0.4	0.485	0.193	0.302	0.551	0.424	302	80.4	32.1	16.5	29.7	269	268
6	V1	2	49.4	0.677	0.222	0.142	0.328	0.567	0.195	0.332	0.19	0.234	0.261	0.149	0.297	0.261	0.224	0.204	0.325	0.261	0.246	0.437	0.225	0.35	3.77	0.418	0.742	0.28	0.083	0.326	0.185	0.491	0.527	0.594	0.519	0.164	0.427	0.503	0.198	0.337	0.652	0.485	277	171	59	30	33.3	340	207
7	V1	2	40.3	0.595	0.239	0.124	0.291	0.492	0.185	0.256	0.159	0.202	0.218	0.128	0.244	0.212	0.183	0.165	0.282	0.226	0.201	0.316	0.194	0.292	3.47	0.297	0.631	0.252	0.085	0.273	0.159	0.45	0.502	0.546	0.473	0.151	0.38	0.45	0.189	0.298	0.587	0.442	214	132	31.6	15.2	33.7	378	135
8	V1	2	39.7	0.615	0.216	0.113	0.303	0.467	0.197	0.267	0.173	0.197	0.225	0.131	0.256	0.214	0.19	0.159	0.281	0.219	0.21	0.339	0.19	0.275	2.23	0.286	0.603	0.236	0.071	0.235	0.156	0.392	0.46	0.519	0.453	0.136	0.351	0.431	0.166	0.278	0.549	0.425	324	146	29.5	30.1	28	123	344
9	V1	2	49.1	0.632	0.227	0.142	0.312	0.526	0.192	0.28	0.152	0.198	0.21	0.128	0.28	0.212	0.186	0.159	0.272	0.219	0.23	0.36	0.194	0.311	2.59	0.311	0.641	0.251	0.083	0.271	0.174	0.437	0.498	0.552	0.48	0.154	0.393	0.475	0.175	0.284	0.58	0.434	299	90.3	39.2	15.6	23.6	413	178
10	V1	2	53.4	0.621	0.226	0.125	0.33	0.54	0.209	0.283	0.154	0.204	0.208	0.131	0.276	0.228	0.187	0.169	0.263	0.233	0.22	0.366	0.182	0.288	3.56	0.488	0.729	0.282	0.088	0.371	0.186	0.445	0.533	0.562	0.486	0.148	0.4	0.458	0.196	0.305	0.558	0.415	432	72.4	35	19.4	26.2	192	459
11	V1	2	41.5	0.674	0.248	0.132	0.32	0.497	0.189	0.283	0.162	0.207	0.224	0.133	0.298	0.22	0.187	0.17	0.292	0.232	0.237	0.427	0.195	0.349	2.07	0.294	0.642	0.259	0.078	0.257	0.161	0.438	0.494	0.562	0.48	0.156	0.394	0.473	0.176	0.314	0.598	0.444	307	111	32	40.8	25.1	152	397
12	V1	2	42.4	0.581	0.214	0.13	0.306	0.546	0.184	0.303	0.145	0.212	0.233	0.142	0.275	0.241	0.209	0.189	0.305	0.241	0.219	0.3	0.207	0.291	4.47	0.409	0.694	0.278	0.081	0.345	0.181	0.436	0.534	0.575	0.48	0.15	0.4	0.473	0.188	0.29	0.552	0.439	344	109	24.8	11.4	29.5	431	169
13	V1	2	39.8	1.42	0.38	0.129	0.464	0.506	0.343	0.304	0.348	0.202	0.258	0.13	0.303	0.21	0.235	0.17	0.285	0.215	0.205	0.422	0.19	0.303	7.34	0.318	0.697	0.259	0.081	0.294	0.176	0.539	0.473	0.566	0.471	0.143	0.384	0.462	0.174	0.274	0.872	0.394	238	84.6	22.1	24.4	20.1	52.9	496
14	V1	2	50.2	0.691	0.224	0.153	0.363	0.593	0.199	0.319	0.177	0.229	0.259	0.163	0.311	0.271	0.228	0.198	0.353	0.299	0.264	0.425	0.239	0.38	2.26	0.344	0.747	0.285	0.088	0.268	0.184	0.488	0.53	0.604	0.526	0.16	0.41	0.509	0.209	0.37	0.692	0.517	293	131	37	26.8	29	304	240
15	V1	2	39.5	0.672	0.258	0.129	0.332	0.52	0.219	0.324	0.207	0.21	0.248	0.143	0.329	0.236	0.22	0.182	0.313	0.24	0.242	0.45	0.207	0.335	8.16	0.317	0.743	0.282	0.09	0.309	0.187	0.485	0.499	0.558	0.489	0.149	0.391	0.459	0.197	0.289	0.579	0.39	210	75.6	17.5	29.3	17.1	47.4	390
16	V1	2	46.2	0.635	0.238	0.121	0.304	0.528	0.2	0.302	0.172	0.202	0.23	0.145	0.283	0.247	0.193	0.176	0.312	0.257	0.216	0.331	0.204	0.299	3.61	0.352	0.681	0.275	0.081	0.285	0.173	0.477	0.563	0.554	0.485	0.151	0.385	0.45	0.192	0.299	0.583	0.442	290	172	27.9	21.2	15.2	297	244
17	V1	2	48.7	0.737	0.245	0.131	0.366	0.563	0.219	0.349	0.21	0.249	0.262	0.163	0.322	0.27	0.232	0.21	0.348	0.274	0.268	0.459	0.239	0.367	3.44	0.329	0.754	0.295	0.091	0.282	0.188	0.46	0.535	0.597	0.508	0.161	0.413	0.5	0.19	0.338	0.67	0.494	212	83.3	23	31.9	27.5	138	456
18	V1	2	56.7	0.597	0.232	0.125	0.3	0.513	0.186	0.276	0.145	0.201	0.221	0.13	0.226	0.213	0.179	0.165	0.272	0.219	0.196	0.314	0.179	0.303	2.07	0.369	0.641	0.273	0.082	0.27	0.173	0.391	0.48	0.52	0.454	0.142	0.368	0.45	0.158	0.287	0.545	0.441	310	135	33.2	28.9	26.8	108	554
19	V1	2	59.4	0.634	0.212	0.112	0.314	0.495	0.218	0.267	0.17	0.183	0.21	0.124	0.281	0.203	0.186	0.155	0.262	0.221	0.209	0.366	0.176	0.263	2.36	0.379	0.71	0.274	0.086	0.288	0.18	0.406	0.503	0.538	0.48	0.152	0.386	0.464	0.17	0.269	0.536	0.392	294	75.6	21.6	21.6	27.2	157	234
20	V1	2	31.8	0.742	0.242	0.131	0.337	0.555	0.221	0.338	0.21	0.247	0.276	0.153	0.331	0.266	0.234	0.201	0.348	0.277	0.253	0.457	0.24	0.369	3.38	0.271	0.711	0.27	0.082	0.249	0.186	0.452	0.499	0.574	0.491	0.152	0.397	0.466	0.188	0.356	0.696	0.497	296	111	25	43.5	24.8	87.3	627
21	V1	2	53.3	0.585	0.209	0.14	0.323	0.52	0.192	0.283	0.151	0.203	0.224	0.133	0.277	0.242	0.192	0.173	0.288	0.232	0.222	0.311	0.194	0.268	2.14	0.344	0.693	0.277	0.09	0.291	0.186	0.473	0.536	0.583	0.511	0.16	0.415	0.492	0.209	0.295	0.586	0.431	419	92.5	19.1	22.3	26.2	144	568
22	V1	2	22.9	0.516	0.192	0.107	0.267	0.475	0.163	0.238	0.149	0.176	0.193	0.12	0.218	0.193	0.164	0.14	0.241	0.196	0.183	0.298	0.171	0.245	4.36	0.247	0.623	0.253	0.081	0.24	0.166	0.389	0.405	0.494	0.404	0.129	0.341	0.41	0.16	0.236	0.479	0.353	164	71	22.6	31.7	24	89.3	418
23	V1	2	34.5	0.751	0.255	0.129	0.376	0.574	0.232	0.356	0.218	0.255	0.301	0.186	0.323	0.296	0.255	0.224	0.389	0.306	0.294	0.443	0.263	0.364	3.23	0.357	0.834	0.325	0.095	0.308	0.215	0.489	0.549	0.633	0.533	0.15	0.425	0.524	0.203	0.369	0.682	0.488	265	84.5	21.7	26.9	32.5	127	379
24	V1	2	44.3	0.667	0.226	0.131	0.342	0.552	0.211	0.309	0.199	0.227	0.252	0.156	0.278	0.258	0.227	0.195	0.346	0.266	0.218	0.371	0.216	0.299	3.78	0.418	0.787	0.288	0.09	0.324	0.188	0.493	0.573	0.615	0.548	0.16	0.442	0.516	0.195	0.325	0.628	0.448	312	101	29.3	17.7	26.7	227	248
25	V1	2	49.8	0.818	0.274	0.142	0.388	0.561	0.248	0.283	0.203	0.214	0.24	0.132	0.263	0.232	0.194	0.166	0.298	0.232	0.228	0.347	0.209	0.312	2.93	0.309	0.688	0.294	0.085	0.265	0.176	0.446	0.487	0.549	0.478	0.142	0.388	0.455	0.188	0.311	0.607	0.509	397	171	32.9	37.5	24.4	237	433
26	V1	2	42.3	0.692	0.227	0.121	0.347	0.513	0.24	0.312	0.241	0.214	0.244	0.133	0.314	0.223	0.22	0.185	0.295	0.237	0.233	0.469	0.195	0.293	12.8	0.336	0.737	0.277	0.091	0.304	0.178	0.479	0.496	0.554	0.46	0.145	0.387	0.454	0.193	0.307	0.602	0.412	195	72.4	29.8	9.57	29.6	402	145
27	V1	2	43	0.591	0.205	0.117	0.308	0.507	0.184	0.292	0.157	0.207	0.222	0.14	0.282	0.222	0.194	0.173	0.288	0.238	0.23	0.363	0.199	0.306	2.27	0.328	0.654	0.263	0.087	0.262	0.163	0.42	0.521	0.551	0.482	0.149	0.374	0.452	0.173	0.283	0.566	0.434	314	91	24.8	16.4	15.7	262	245
28	V1	2	30.9	0.636	0.221	0.121	0.312	0.524	0.197	0.272	0.165	0.199	0.22	0.125	0.257	0.221	0.186	0.156	0.278	0.215	0.195	0.31	0.18	0.275	6.89	0.311	0.693	0.27	0.082	0.276	0.183	0.43	0.465	0.546	0.476	0.141	0.38	0.461	0.172	0.29	0.568	0.393	169	88.2	33	13.8	24.2	548	91.8
29	V1	2	43.4	0.706	0.235	0.134	0.352	0.559	0.219	0.309	0.19	0.217	0.248	0.147	0.315	0.257	0.212	0.195	0.317	0.261	0.233	0.361	0.217	0.312	4.28	0.381	0.772	0.3	0.093	0.34	0.197	0.465	0.565	0.581	0.509	0.153	0.4	0.49	0.195	0.314	0.618	0.454	211	129	33.6	26.5	25.1	179	443
30	V1	2	39.3	0.55	0.173	0.119	0.286	0.502	0.154	0.266	0.141	0.199	0.202	0.126	0.245	0.217	0.187	0.168	0.271	0.228	0.225	0.321	0.191	0.272	4.31	0.351	0.649	0.262	0.082	0.25	0.172	0.424	0.443	0.528	0.468	0.142	0.38	0.439	0.178	0.283	0.56	0.424	279	117	42.1	18.3	18.9	384	205
31	V1	2	44.6	0.675	0.222	0.136	0.337	0.546	0.197	0.31	0.199	0.225	0.244	0.149	0.283	0.244	0.216	0.186	0.323	0.264	0.233	0.376	0.216	0.318	5.44	0.416	0.703	0.282	0.083	0.269	0.186	0.46	0.516	0.576	0.51	0.15	0.401	0.485	0.197	0.321	0.635	0.456	357	231	29	22.1	28.6	277	293
32	V1	2	37.3	0.705	0.28	0.142	0.371	0.546	0.283	0.301	0.255	0.211	0.254	0.135	0.288	0.218	0.215	0.168	0.288	0.229	0.223	0.418	0.191	0.298	12.3	0.353	0.721	0.279	0.09	0.349	0.249	0.462	0.479	0.558	0.468	0.148	0.387	0.458	0.186	0.292	0.563	0.41	252	101	53.1	18.1	38.1	467	125
33	V1	2	40.3	0.668	0.234	0.123	0.333	0.52	0.217	0.291	0.191	0.204	0.228	0.131	0.318	0.218	0.192	0.166	0.28	0.232	0.249	0.374	0.195	0.278	5.21	0.393	0.764	0.294	0.096	0.444	0.198	0.465	0.539	0.58	0.489	0.158	0.409	0.472	0.188	0.293	0.561	0.403	289	116	27.6	60.4	29.2	146	509
34	V1	2	39.9	0.925	0.325	0.155	0.43	0.643	0.287	0.426	0.274	0.29	0.371	0.205	0.371	0.331	0.292	0.265	0.446	0.354	0.336	0.518	0.297	0.448	3.84	0.377	0.865	0.338	0.098	0.357	0.206	0.613	0.615	0.686	0.608	0.185	0.483	0.598	0.255	0.504	0.943	0.61	345	88.1	31.2	27	30	249	393
35	V1	2	38	0.648	0.219	0.129	0.319	0.524	0.178	0.283	0.15	0.202	0.215	0.128	0.229	0.217	0.184	0.167	0.292	0.237	0.215	0.344	0.196	0.291	3.02	0.334	0.653	0.271	0.082	0.353	0.18	0.44	0.484	0.583	0.495	0.15	0.405	0.481	0.18	0.298	0.597	0.477	273	106	26.8	24.5	20.5	245	253
36	V1	2	45.4	0.658	0.227	0.126	0.314	0.528	0.197	0.286	0.174	0.207	0.234	0.133	0.268	0.227	0.193	0.178	0.312	0.242	0.227	0.327	0.194	0.291	3.92	0.424	0.751	0.296	0.089	0.335	0.192	0.494	0.5	0.576	0.489	0.159	0.401	0.477	0.204	0.299	0.586	0.423	346	148	21.8	34.2	21.7	159	401
37	V1	2	27.6	0.594	0.224	0.128	0.3	0.516	0.166	0.265	0.141	0.19	0.203	0.131	0.227	0.214	0.176	0.153	0.263	0.222	0.18	0.273	0.174	0.26	3.35	0.339	0.66	0.25	0.088	0.259	0.171	0.392	0.434	0.507	0.447	0.133	0.364	0.438	0.165	0.273	0.538	0.391	372	134	40.3	7.92	20.6	481	77.3
38	V1	2	40.7	0.666	0.225	0.124	0.343	0.511	0.205	0.318	0.207	0.227	0.268	0.157	0.361	0.245	0.234	0.2	0.332	0.27	0.264	0.497	0.227	0.369	3.12	0.334	0.699	0.28	0.086	0.256	0.179	0.473	0.51	0.582	0.524	0.154	0.406	0.493	0.211	0.36	0.674	0.477	305	144	32.4	47.6	22.6	181	453
39	V1	2	36.5	0.713	0.248	0.136	0.354	0.551	0.248	0.331	0.214	0.236	0.27	0.155	0.302	0.254	0.24	0.194	0.338	0.275	0.237	0.404	0.211	0.325	6.69	0.327	0.752	0.294	0.093	0.35	0.187	0.474	0.515	0.575	0.493	0.154	0.394	0.464	0.196	0.301	0.574	0.439	241	86.8	30.2	28.9	19.6	293	198
40	V1	2	44.8	0.719	0.264	0.134	0.357	0.538	0.254	0.301	0.189	0.2	0.229	0.133	0.253	0.23	0.201	0.176	0.291	0.236	0.191	0.317	0.192	0.273	4.18	0.353	0.736	0.284	0.092	0.318	0.196	0.445	0.488	0.552	0.477	0.158	0.39	0.483	0.185	0.325	0.632	0.421	241	105	33.7	49.1	47.8	92.4	590
41	V1	1	23.4	0.616	0.265	0.143	0.361	0.553	0.27	0.262	0.153	0.19	0.136	0.104	0.247	0.201	0.156	0.142	0.162	0.148	0.166	0.269	0.13	0.166	3.82	0.291	0.545	0.246	0.078	0.373	0.193	0.414	0.506	0.503	0.447	0.154	0.421	0.367	0.202	0.263	0.406	0.386	330	102	56.5	19.4	29	457	129
42	V1	1	42.4	0.549	0.236	0.123	0.308	0.487	0.212	0.235	0.123	0.189	0.12	0.095	0.217	0.189	0.14	0.135	0.15	0.133	0.154	0.19	0.124	0.151	3.82	0.391	0.49	0.21	0.077	0.407	0.2	0.38	0.526	0.501	0.442	0.156	0.404	0.365	0.184	0.24	0.386	0.353	340	103	26.5	19.7	20.9	256	346
43	V1	1	41.2	0.711	0.298	0.134	0.349	0.488	0.264	0.225	0.141	0.173	0.121	0.089	0.232	0.153	0.127	0.119	0.14	0.131	0.144	0.238	0.122	0.149	6.04	0.38	0.491	0.207	0.074	0.405	0.19	0.407	0.512	0.495	0.417	0.159	0.39	0.357	0.186	0.237	0.429	0.338	331	85.3	41	16.8	37.7	413	222
44	V1	1	46.5	0.99	0.306	0.136	0.515	0.555	0.313	0.29	0.211	0.196	0.142	0.1	0.322	0.188	0.168	0.148	0.16	0.142	0.204	0.297	0.129	0.183	6.32	0.359	0.565	0.256	0.08	0.407	0.223	0.468	0.541	0.539	0.461	0.159	0.439	0.393	0.206	0.281	0.521	0.407	371	66.5	42.9	30.7	27.6	144	509
45	V1	1	30.9	0.747	0.279	0.166	0.378	0.569	0.252	0.264	0.162	0.201	0.141	0.109	0.288	0.195	0.161	0.152	0.159	0.153	0.19	0.379	0.16	0.203	3.75	0.246	0.507	0.231	0.068	0.359	0.193	0.373	0.498	0.525	0.431	0.156	0.423	0.39	0.207	0.275	0.451	0.364	337	95.1	44.4	23.1	22.5	217	353
46	V1	1	35.2	0.446	0.193	0.117	0.289	0.448	0.178	0.227	0.102	0.163	0.109	0.084	0.226	0.17	0.12	0.124	0.137	0.124	0.167	0.237	0.115	0.147	1.88	0.321	0.578	0.208	0.067	0.34	0.175	0.336	0.511	0.472	0.411	0.15	0.375	0.349	0.171	0.24	0.334	0.312	459	66	47.9	19.9	19.1	221	271
47	V1	1	36.9	0.47	0.201	0.111	0.297	0.493	0.16	0.225	0.098	0.141	0.11	0.084	0.215	0.163	0.134	0.132	0.151	0.124	0.155	0.212	0.114	0.165	1.02	0.266	0.468	0.204	0.051	0.326	0.162	0.387	0.46	0.484	0.433	0.137	0.387	0.35	0.19	0.296	0.418	0.332	577	96.9	46.8	41.8	24.6	18.4	696
48	V1	1	57	0.461	0.189	0.129	0.282	0.483	0.176	0.208	0.111	0.163	0.105	0.084	0.204	0.163	0.133	0.123	0.141	0.123	0.15	0.296	0.118	0.171	2.22	0.364	0.51	0.216	0.065	0.368	0.173	0.341	0.472	0.486	0.41	0.141	0.383	0.339	0.18	0.23	0.34	0.323	468	88.2	30.4	28.9	14.4	65.2	346
49	V1	1	37.5	0.496	0.216	0.142	0.299	0.541	0.215	0.226	0.115	0.195	0.121	0.098	0.192	0.179	0.135	0.135	0.155	0.145	0.156	0.219	0.125	0.141	1.98	0.292	0.474	0.21	0.074	0.331	0.181	0.335	0.516	0.497	0.442	0.157	0.4	0.359	0.173	0.24	0.365	0.347	245	81.4	39.1	13.3	17.1	200	253
50	V1	1	36.1	0.704	0.272	0.158	0.434	0.58	0.344	0.337	0.228	0.241	0.172	0.118	0.363	0.24	0.216	0.188	0.197	0.169	0.249	0.417	0.189	0.222	9.76	0.359	0.677	0.271	0.085	0.498	0.242	0.481	0.58	0.609	0.521	0.18	0.491	0.44	0.241	0.332	0.478	0.427	264	57.8	41.1	9.24	38.3	556	84.4
51	V1	1	30.2	0.593	0.246	0.14	0.347	0.55	0.225	0.253	0.144	0.182	0.119	0.102	0.243	0.196	0.147	0.137	0.161	0.142	0.18	0.312	0.132	0.169	4.01	0.299	0.523	0.229	0.075	0.379	0.215	0.42	0.522	0.538	0.458	0.164	0.433	0.388	0.204	0.26	0.398	0.381	362	39.4	37.1	11.4	18.9	345	176
52	V1	1	25.9	0.514	0.222	0.13	0.319	0.528	0.209	0.254	0.111	0.182	0.115	0.096	0.222	0.197	0.14	0.143	0.161	0.137	0.168	0.222	0.134	0.16	1.97	0.361	0.523	0.232	0.078	0.359	0.201	0.402	0.507	0.525	0.455	0.151	0.425	0.384	0.213	0.269	0.374	0.369	319	63.7	54.8	12.8	15	358	130
53	V1	1	32.7	0.549	0.217	0.123	0.298	0.481	0.196	0.223	0.131	0.167	0.113	0.083	0.207	0.167	0.135	0.12	0.145	0.123	0.148	0.263	0.117	0.155	3.24	0.285	0.449	0.201	0.067	0.328	0.175	0.327	0.465	0.468	0.409	0.143	0.373	0.33	0.164	0.214	0.344	0.311	396	71.5	28.2	22.7	21.9	131	268
54	V1	1	37.9	0.578	0.24	0.142	0.322	0.516	0.231	0.242	0.128	0.181	0.134	0.103	0.25	0.189	0.144	0.149	0.164	0.14	0.16	0.213	0.12	0.165	3.2	0.312	0.521	0.222	0.075	0.377	0.192	0.407	0.504	0.496	0.445	0.15	0.387	0.35	0.187	0.258	0.396	0.399	317	63.8	32.8	11.6	27.5	309	169
55	V1	1	40.7	0.53	0.231	0.14	0.327	0.544	0.201	0.254	0.121	0.198	0.128	0.101	0.249	0.21	0.156	0.149	0.174	0.151	0.185	0.24	0.145	0.165	3.29	0.341	0.557	0.253	0.079	0.427	0.218	0.442	0.534	0.551	0.466	0.165	0.434	0.401	0.214	0.267	0.388	0.384	297	54.2	26.1	18.4	12	203	182
56	V1	1	41.5	0.586	0.217	0.125	0.315	0.53	0.229	0.255	0.136	0.192	0.129	0.097	0.233	0.188	0.147	0.134	0.168	0.144	0.166	0.312	0.13	0.16	1.52	0.351	0.538	0.232	0.069	0.436	0.198	0.395	0.542	0.52	0.458	0.161	0.428	0.374	0.202	0.252	0.385	0.358	498	134	23.1	53.6	25.5	13.4	489
57	V1	1	45.5	0.72	0.299	0.144	0.399	0.569	0.264	0.268	0.168	0.196	0.139	0.096	0.288	0.186	0.154	0.141	0.163	0.141	0.191	0.266	0.134	0.18	7.04	0.374	0.542	0.223	0.08	0.49	0.202	0.397	0.539	0.529	0.446	0.156	0.429	0.382	0.201	0.28	0.43	0.394	275	104	53.8	7.44	29.4	639	46.6
58	V1	1	43.7	0.527	0.214	0.145	0.301	0.474	0.219	0.22	0.117	0.165	0.102	0.085	0.212	0.17	0.133	0.124	0.137	0.126	0.152	0.212	0.12	0.148	2.77	0.345	0.505	0.223	0.072	0.345	0.187	0.367	0.502	0.512	0.435	0.156	0.4	0.37	0.178	0.244	0.384	0.346	355	60.1	26.1	23	28.4	350	288
59	V1	1	36.7	0.631	0.27	0.133	0.327	0.517	0.213	0.254	0.148	0.189	0.131	0.097	0.239	0.19	0.159	0.14	0.163	0.142	0.169	0.339	0.13	0.224	2.96	0.258	0.489	0.219	0.066	0.314	0.184	0.354	0.488	0.501	0.429	0.151	0.399	0.357	0.189	0.233	0.384	0.345	391	46.3	7.97	17.6	13	22.8	400
60	V1	1	49.2	0.534	0.236	0.129	0.315	0.504	0.223	0.239	0.118	0.175	0.122	0.093	0.243	0.183	0.142	0.135	0.153	0.138	0.179	0.257	0.129	0.172	2.29	0.343	0.474	0.221	0.07	0.366	0.196	0.377	0.543	0.516	0.444	0.155	0.42	0.364	0.197	0.231	0.354	0.341	470	82	26.8	27.2	18.6	65.7	429
61	V1	1	46.9	0.565	0.226	0.134	0.353	0.579	0.21	0.257	0.134	0.2	0.128	0.104	0.253	0.203	0.152	0.149	0.167	0.151	0.208	0.298	0.147	0.181	2.53	0.346	0.564	0.251	0.076	0.367	0.208	0.39	0.512	0.526	0.46	0.16	0.416	0.375	0.22	0.272	0.391	0.379	416	98.7	30.2	30.5	22.6	108	423
62	V1	1	42.3	0.471	0.201	0.127	0.282	0.455	0.199	0.214	0.106	0.165	0.106	0.085	0.196	0.156	0.136	0.116	0.134	0.123	0.149	0.299	0.116	0.162	3.13	0.308	0.479	0.211	0.074	0.351	0.182	0.368	0.481	0.476	0.42	0.151	0.383	0.348	0.182	0.214	0.341	0.319	271	43.4	36.5	17.6	22.2	214	293
63	V1	1	53	0.536	0.217	0.128	0.315	0.47	0.225	0.232	0.112	0.17	0.108	0.095	0.248	0.181	0.135	0.131	0.144	0.129	0.163	0.231	0.117	0.143	1.31	0.432	0.468	0.206	0.067	0.435	0.183	0.326	0.512	0.5	0.429	0.157	0.398	0.352	0.18	0.256	0.37	0.336	484	99.6	28.6	27.1	20.4	36.8	404
64	V1	1	40.8	0.541	0.23	0.122	0.303	0.498	0.189	0.222	0.118	0.166	0.116	0.091	0.199	0.172	0.14	0.133	0.147	0.125	0.161	0.299	0.123	0.185	1.72	0.292	0.484	0.219	0.066	0.341	0.188	0.368	0.493	0.499	0.436	0.151	0.387	0.364	0.18	0.238	0.373	0.344	456	60	15.5	21.7	19.7	81.5	379
65	V1	1	45.2	0.527	0.235	0.126	0.303	0.5	0.206	0.235	0.134	0.175	0.122	0.095	0.24	0.178	0.145	0.139	0.158	0.139	0.174	0.318	0.131	0.205	1.63	0.278	0.492	0.233	0.07	0.338	0.181	0.378	0.482	0.496	0.433	0.155	0.408	0.373	0.186	0.252	0.392	0.346	357	181	30.2	45.7	29.3	55.1	384
66	V1	1	37.9	0.635	0.253	0.146	0.379	0.553	0.243	0.302	0.187	0.211	0.161	0.112	0.286	0.229	0.202	0.175	0.2	0.174	0.207	0.345	0.161	0.208	6.69	0.361	0.607	0.273	0.077	0.429	0.221	0.45	0.58	0.57	0.511	0.17	0.473	0.416	0.23	0.317	0.458	0.419	276	36.9	25.1	17.2	18.4	325	102
67	V1	1	38.2	0.699	0.291	0.155	0.416	0.542	0.284	0.29	0.172	0.22	0.161	0.112	0.29	0.218	0.178	0.165	0.183	0.16	0.201	0.335	0.158	0.227	3.48	0.322	0.582	0.259	0.072	0.447	0.209	0.429	0.588	0.585	0.515	0.17	0.475	0.424	0.204	0.329	0.479	0.418	277	55.4	17.3	24.2	23.7	11.5	506
68	V1	1	36.4	0.642	0.276	0.151	0.36	0.526	0.245	0.286	0.154	0.199	0.141	0.105	0.285	0.203	0.169	0.155	0.171	0.151	0.193	0.306	0.143	0.186	3.68	0.337	0.546	0.236	0.081	0.389	0.206	0.428	0.531	0.516	0.468	0.166	0.444	0.381	0.207	0.268	0.425	0.377	391	82	20.5	21.1	14.3	256	194
69	V1	1	45.2	0.679	0.304	0.155	0.419	0.594	0.277	0.306	0.167	0.224	0.202	0.122	0.287	0.238	0.195	0.177	0.207	0.177	0.199	0.308	0.173	0.207	8.11	0.41	0.727	0.296	0.086	0.526	0.259	0.471	0.619	0.647	0.564	0.172	0.514	0.483	0.259	0.36	0.489	0.449	288	64.8	32.7	9.06	27	457	79.9
70	V1	1	29.4	0.48	0.193	0.134	0.29	0.465	0.183	0.226	0.097	0.169	0.105	0.097	0.177	0.177	0.129	0.123	0.142	0.128	0.131	0.195	0.125	0.146	2.57	0.351	0.527	0.227	0.067	0.409	0.199	0.407	0.535	0.509	0.442	0.159	0.405	0.369	0.197	0.232	0.352	0.345	450	69.9	52.8	28	19	343	150
71	V1	1	37.3	0.469	0.194	0.154	0.282	0.486	0.202	0.213	0.104	0.168	0.104	0.087	0.185	0.179	0.126	0.115	0.143	0.125	0.134	0.201	0.121	0.137	3.07	0.369	0.466	0.203	0.073	0.371	0.187	0.339	0.478	0.485	0.421	0.146	0.384	0.342	0.177	0.223	0.336	0.338	258	56.5	30.2	18.7	29	199	186
72	V1	1	53	0.539	0.26	0.132	0.314	0.491	0.246	0.255	0.132	0.184	0.128	0.094	0.261	0.188	0.146	0.137	0.152	0.13	0.169	0.292	0.13	0.198	4.84	0.457	0.515	0.227	0.08	0.434	0.197	0.375	0.518	0.503	0.447	0.161	0.415	0.38	0.191	0.25	0.384	0.337	319	43.3	32.6	12.8	19.3	245	231
73	V1	1	42.3	0.723	0.284	0.15	0.412	0.554	0.29	0.298	0.163	0.213	0.168	0.112	0.274	0.221	0.19	0.168	0.195	0.164	0.189	0.286	0.148	0.187	4.45	0.387	0.679	0.282	0.077	0.458	0.243	0.427	0.589	0.609	0.52	0.163	0.479	0.454	0.237	0.35	0.5	0.401	414	90.7	31.1	21.1	22.7	270	261
74	V1	1	48.8	0.583	0.239	0.133	0.359	0.51	0.235	0.25	0.129	0.187	0.129	0.106	0.261	0.193	0.149	0.139	0.16	0.143	0.18	0.298	0.127	0.193	1.29	0.287	0.658	0.24	0.08	0.392	0.2	0.417	0.524	0.514	0.459	0.163	0.443	0.388	0.209	0.262	0.402	0.381	362	194	26.4	43.5	24.2	17.4	541
[truncated: 206 more columns]

## Sheet: V12
Sample Identification	Visite	plaque	C0	C10	C10:1	C10:2	C12	C12-DC	C12:1	C14	C14:1	C14:1-OH	C14:2	C14:2-OH	C16	C16-OH	C16:1	C16:1-OH	C16:2	C16:2-OH	C18	C18:1	C18:1-OH	C18:2	C2	C3	C3-DC (C4-OH)	C3-OH	C3:1	C4	C4:1	C6 (C4:1-DC)	C5	C5-M-DC	C5-OH (C3-DC-M)	C5:1	C5:1-DC	C5-DC (C6-OH)	C6:1	C7-DC	C8	C9	Ala	Arg	Asn	Asp	Cit	Gln	Glu
1	V12	2	35.2	0.595	0.2	0.117	0.302	0.519	0.176	0.287	0.156	0.204	0.224	0.136	0.287	0.236	0.204	0.174	0.301	0.241	0.237	0.427	0.213	0.325	2.59	0.291	0.662	0.278	0.081	0.261	0.172	0.434	0.498	0.569	0.491	0.151	0.403	0.479	0.178	0.32	0.597	0.448	374	57.1	29.4	30.3	33.7	225	333
2	V12	2	32.8	0.634	0.238	0.129	0.331	0.559	0.233	0.306	0.168	0.206	0.222	0.139	0.26	0.236	0.197	0.171	0.28	0.234	0.194	0.344	0.2	0.282	5.09	1.98	0.724	0.278	0.092	0.428	0.179	0.389	0.596	0.575	0.512	0.173	0.392	0.464	0.169	0.276	0.521	0.411	234	75	30.2	22.5	27.6	325	317
3	V12	2	36.2	0.583	0.211	0.118	0.3	0.481	0.199	0.275	0.167	0.197	0.218	0.126	0.276	0.22	0.195	0.166	0.272	0.229	0.202	0.358	0.194	0.269	6.56	0.379	0.657	0.254	0.087	0.321	0.171	0.434	0.481	0.542	0.461	0.152	0.378	0.449	0.177	0.271	0.552	0.38	224	130	31.9	8.74	24.8	509	122
4	V12	2	51.7	0.653	0.219	0.125	0.308	0.507	0.214	0.299	0.176	0.215	0.228	0.134	0.318	0.239	0.219	0.177	0.303	0.246	0.245	0.496	0.2	0.335	4.97	0.344	0.654	0.249	0.078	0.256	0.169	0.44	0.483	0.545	0.474	0.146	0.372	0.448	0.179	0.296	0.605	0.447	244	79.9	35	22	28.6	197	406
5	V12	2	43.3	0.679	0.294	0.128	0.335	0.541	0.207	0.289	0.172	0.196	0.234	0.132	0.25	0.231	0.198	0.169	0.289	0.233	0.192	0.327	0.184	0.308	4.83	0.379	0.688	0.279	0.093	0.324	0.188	0.457	0.477	0.533	0.475	0.149	0.389	0.485	0.181	0.27	0.524	0.405	276	116	25.2	16.3	19.6	269	196
6	V12	2	50	0.572	0.187	0.117	0.279	0.466	0.167	0.249	0.137	0.182	0.197	0.118	0.259	0.198	0.175	0.145	0.248	0.203	0.198	0.422	0.167	0.286	4.32	0.521	0.623	0.247	0.081	0.308	0.165	0.404	0.477	0.505	0.435	0.138	0.351	0.432	0.167	0.268	0.544	0.402	368	79.2	55	14.2	25.6	339	146
7	V12	2	50.3	0.61	0.237	0.13	0.294	0.527	0.181	0.267	0.141	0.193	0.212	0.13	0.233	0.228	0.181	0.164	0.277	0.234	0.212	0.304	0.199	0.303	4.02	0.374	0.641	0.266	0.083	0.293	0.168	0.448	0.529	0.566	0.486	0.149	0.381	0.466	0.19	0.297	0.58	0.466	384	102	45.6	16.5	27.8	440	172
8	V12	2	44.5	0.592	0.204	0.126	0.29	0.506	0.181	0.287	0.15	0.209	0.224	0.133	0.279	0.234	0.193	0.175	0.304	0.231	0.218	0.387	0.21	0.323	3.08	0.341	0.629	0.251	0.079	0.256	0.164	0.443	0.489	0.544	0.477	0.147	0.381	0.465	0.185	0.297	0.59	0.468	352	102	46.6	22.2	23.4	118	480
9	V12	2	42.9	0.637	0.23	0.148	0.319	0.513	0.184	0.277	0.168	0.204	0.216	0.133	0.284	0.217	0.187	0.161	0.279	0.233	0.226	0.339	0.186	0.294	3.77	0.34	0.647	0.256	0.081	0.296	0.166	0.419	0.524	0.54	0.474	0.152	0.38	0.447	0.169	0.291	0.58	0.443	256	73.5	39.8	10.7	21	377	142
10	V12	2	50.7	0.681	0.251	0.128	0.337	0.566	0.232	0.292	0.181	0.209	0.22	0.136	0.3	0.242	0.195	0.163	0.27	0.224	0.211	0.341	0.188	0.278	4.95	0.455	0.706	0.275	0.09	0.341	0.195	0.432	0.537	0.569	0.488	0.151	0.385	0.46	0.18	0.281	0.537	0.422	343	150	38.3	24.9	22.3	287	361
11	V12	2	35.9	0.547	0.177	0.113	0.263	0.462	0.159	0.248	0.13	0.177	0.191	0.111	0.233	0.204	0.176	0.147	0.26	0.207	0.2	0.355	0.171	0.279	2.35	0.304	0.591	0.247	0.074	0.269	0.162	0.381	0.45	0.503	0.44	0.13	0.349	0.426	0.17	0.271	0.526	0.415	308	80.6	37.3	29.9	27.8	167	443
12	V12	2	43.6	0.619	0.211	0.119	0.314	0.516	0.21	0.298	0.161	0.215	0.229	0.134	0.291	0.221	0.194	0.171	0.283	0.236	0.221	0.308	0.186	0.27	6.12	0.369	0.674	0.258	0.079	0.315	0.173	0.412	0.484	0.567	0.465	0.142	0.39	0.449	0.178	0.287	0.557	0.417	272	132	32.6	12.3	26.3	495	151
13	V12	2	40.3	1.69	0.402	0.144	0.522	0.594	0.389	0.339	0.355	0.227	0.275	0.143	0.343	0.238	0.25	0.186	0.321	0.253	0.241	0.491	0.209	0.329	7.02	0.401	0.748	0.299	0.096	0.374	0.202	0.598	0.515	0.577	0.48	0.157	0.408	0.476	0.195	0.28	0.931	0.478	260	79.2	28.4	16.4	28.4	289	233
14	V12	2	42.9	0.582	0.187	0.124	0.29	0.514	0.163	0.27	0.141	0.186	0.215	0.128	0.268	0.217	0.183	0.166	0.275	0.234	0.21	0.335	0.184	0.286	4.13	0.372	0.689	0.264	0.08	0.261	0.17	0.446	0.48	0.552	0.492	0.153	0.374	0.476	0.181	0.298	0.562	0.436	336	158	46.3	29	29.3	444	195
15	V12	2	42.7	0.635	0.264	0.123	0.312	0.529	0.219	0.274	0.21	0.201	0.244	0.132	0.269	0.22	0.212	0.177	0.282	0.232	0.202	0.4	0.196	0.303	8.57	0.329	0.727	0.279	0.09	0.329	0.187	0.445	0.484	0.578	0.458	0.142	0.393	0.461	0.184	0.282	0.55	0.374	156	83.1	20.4	15.1	26.1	83.5	353
16	V12	2	46.2	0.599	0.233	0.124	0.302	0.511	0.188	0.284	0.16	0.199	0.218	0.134	0.248	0.231	0.194	0.168	0.284	0.23	0.208	0.319	0.195	0.287	4.46	0.417	0.654	0.259	0.083	0.309	0.181	0.399	0.614	0.535	0.465	0.146	0.376	0.443	0.176	0.272	0.56	0.428	244	80.7	21.1	15.4	14	277	200
17	V12	2	38	0.619	0.212	0.115	0.299	0.478	0.207	0.261	0.173	0.18	0.209	0.118	0.271	0.206	0.191	0.147	0.257	0.21	0.222	0.457	0.179	0.294	4.8	0.27	0.627	0.238	0.08	0.241	0.158	0.412	0.458	0.509	0.441	0.141	0.364	0.432	0.18	0.271	0.56	0.399	222	105	31.7	29.2	38.8	327	363
18	V12	2	45	0.599	0.21	0.121	0.302	0.531	0.184	0.284	0.167	0.213	0.231	0.126	0.253	0.246	0.214	0.175	0.319	0.254	0.225	0.386	0.227	0.348	2.36	0.336	0.832	0.27	0.081	0.275	0.17	0.448	0.502	0.564	0.491	0.14	0.394	0.47	0.177	0.301	0.584	0.455	280	67.1	43.3	21.7	26.8	201	458
19	V12	2	48.7	0.648	0.216	0.12	0.313	0.503	0.214	0.295	0.179	0.21	0.223	0.147	0.269	0.222	0.204	0.174	0.284	0.231	0.22	0.361	0.192	0.28	3.41	0.38	0.683	0.282	0.084	0.283	0.183	0.434	0.508	0.547	0.503	0.153	0.393	0.458	0.179	0.28	0.564	0.416	254	66.4	31.1	17.1	24.1	273	359
20	V12	2	34.8	0.76	0.254	0.141	0.382	0.617	0.214	0.379	0.21	0.251	0.292	0.172	0.376	0.308	0.271	0.237	0.389	0.309	0.296	0.568	0.261	0.432	3.23	0.327	0.763	0.301	0.089	0.277	0.188	0.467	0.519	0.624	0.542	0.166	0.439	0.541	0.197	0.348	0.686	0.543	422	77.7	43.2	37.1	28.7	204	640
21	V12	2	47.5	0.593	0.199	0.124	0.301	0.516	0.187	0.285	0.157	0.191	0.207	0.129	0.293	0.214	0.185	0.17	0.27	0.219	0.22	0.356	0.183	0.267	4.23	0.381	0.707	0.277	0.095	0.329	0.186	0.455	0.491	0.549	0.466	0.145	0.395	0.457	0.18	0.285	0.537	0.405	407	102	22.3	23.4	24.8	190	453
22	V12	2	25.7	0.608	0.212	0.121	0.285	0.544	0.178	0.284	0.158	0.205	0.221	0.132	0.243	0.245	0.194	0.171	0.286	0.243	0.211	0.345	0.205	0.269	3.34	0.302	0.709	0.283	0.096	0.275	0.189	0.438	0.508	0.561	0.473	0.146	0.402	0.433	0.184	0.283	0.553	0.391	264	53.6	18.3	27.8	20.6	140	423
23	V12	2	37.3	0.628	0.228	0.125	0.314	0.497	0.192	0.292	0.175	0.203	0.225	0.142	0.256	0.227	0.197	0.173	0.302	0.236	0.22	0.368	0.197	0.29	4.32	0.324	0.735	0.266	0.087	0.264	0.18	0.424	0.473	0.562	0.477	0.153	0.379	0.47	0.18	0.307	0.581	0.399	247	99.6	27.4	18.2	24.8	183	339
24	V12	2	37.1	0.631	0.214	0.123	0.312	0.519	0.214	0.267	0.183	0.187	0.208	0.13	0.256	0.202	0.196	0.155	0.266	0.209	0.198	0.379	0.191	0.271	4.12	0.356	0.695	0.274	0.09	0.29	0.176	0.42	0.492	0.544	0.468	0.146	0.378	0.443	0.174	0.277	0.548	0.395	284	111	26.7	17.7	27.8	225	310
25	V12	2	34.7	0.58	0.209	0.117	0.29	0.501	0.18	0.274	0.143	0.197	0.216	0.13	0.243	0.22	0.181	0.169	0.282	0.224	0.2	0.353	0.186	0.302	2.28	0.314	0.616	0.259	0.074	0.263	0.16	0.379	0.461	0.523	0.431	0.138	0.359	0.433	0.164	0.266	0.498	0.451	283	80.4	25.5	21.7	23.2	231	197
26	V12	2	40.8	0.678	0.232	0.132	0.345	0.536	0.249	0.295	0.221	0.193	0.22	0.13	0.358	0.214	0.221	0.165	0.273	0.226	0.223	0.509	0.184	0.31	10.4	0.345	0.692	0.266	0.082	0.306	0.182	0.486	0.509	0.581	0.498	0.159	0.389	0.477	0.202	0.286	0.597	0.423	271	154	36.4	11.6	33.3	472	135
27	V12	2	47.6	0.635	0.208	0.128	0.302	0.535	0.183	0.286	0.16	0.2	0.207	0.131	0.269	0.224	0.188	0.169	0.283	0.227	0.203	0.353	0.19	0.288	4.52	0.359	0.67	0.256	0.081	0.335	0.169	0.418	0.522	0.535	0.47	0.145	0.383	0.462	0.175	0.28	0.589	0.463	351	60.4	30.7	18.8	12.1	324	296
28	V12	2	32.9	0.595	0.214	0.123	0.293	0.512	0.187	0.261	0.137	0.181	0.203	0.121	0.235	0.21	0.174	0.163	0.26	0.213	0.183	0.271	0.174	0.251	4.31	0.335	0.667	0.262	0.086	0.301	0.172	0.401	0.437	0.531	0.437	0.144	0.366	0.433	0.173	0.278	0.54	0.392	177	83.6	26.1	9.9	20.5	474	55.9
29	V12	2	40.3	0.669	0.213	0.122	0.322	0.517	0.201	0.278	0.154	0.188	0.2	0.124	0.259	0.212	0.178	0.16	0.255	0.211	0.191	0.279	0.169	0.242	3.34	0.387	0.707	0.271	0.087	0.316	0.182	0.433	0.513	0.543	0.471	0.146	0.382	0.465	0.177	0.278	0.537	0.396	274	96.6	31.5	13.2	26.3	229	285
30	V12	2	42.4	0.565	0.214	0.127	0.3	0.492	0.17	0.261	0.151	0.19	0.194	0.124	0.278	0.208	0.174	0.157	0.263	0.226	0.218	0.354	0.182	0.268	4.07	0.373	0.623	0.255	0.082	0.266	0.163	0.413	0.448	0.515	0.462	0.149	0.359	0.427	0.168	0.278	0.538	0.419	319	96	43.2	12.5	34.8	330	157
31	V12	2	50.2	0.655	0.227	0.127	0.329	0.523	0.203	0.289	0.184	0.209	0.238	0.141	0.281	0.226	0.207	0.181	0.307	0.235	0.227	0.419	0.195	0.3	6.74	0.404	0.686	0.274	0.092	0.285	0.181	0.453	0.506	0.585	0.485	0.156	0.4	0.472	0.182	0.305	0.597	0.437	303	112	23.2	16.6	29.7	227	309
32	V12	2	37	0.714	0.272	0.133	0.357	0.557	0.264	0.314	0.229	0.219	0.259	0.132	0.308	0.23	0.231	0.182	0.305	0.243	0.226	0.409	0.196	0.321	11.5	0.362	0.765	0.294	0.085	0.349	0.211	0.473	0.489	0.582	0.494	0.154	0.401	0.498	0.196	0.316	0.598	0.446	202	49.9	40.7	10.9	31	424	112
33	V12	2	45	0.62	0.234	0.127	0.307	0.539	0.2	0.27	0.163	0.197	0.212	0.132	0.232	0.222	0.185	0.161	0.279	0.222	0.2	0.313	0.19	0.269	5.05	0.398	0.761	0.299	0.092	0.404	0.202	0.466	0.518	0.567	0.468	0.148	0.398	0.468	0.21	0.285	0.555	0.41	225	116	23.7	27.2	30.1	254	427
34	V12	2	46.9	0.805	0.259	0.131	0.379	0.544	0.282	0.31	0.243	0.227	0.28	0.142	0.303	0.246	0.235	0.19	0.322	0.249	0.228	0.439	0.214	0.333	7.04	0.346	0.704	0.273	0.078	0.303	0.179	0.472	0.534	0.581	0.511	0.16	0.409	0.495	0.196	0.382	0.743	0.471	258	76.2	24.1	20.5	25.3	274	266
35	V12	2	40.8	0.663	0.216	0.116	0.296	0.517	0.181	0.271	0.171	0.19	0.211	0.132	0.251	0.214	0.19	0.161	0.276	0.221	0.202	0.352	0.187	0.276	5.3	0.36	0.667	0.271	0.08	0.359	0.185	0.444	0.456	0.533	0.472	0.142	0.394	0.451	0.172	0.281	0.582	0.443	299	94.8	40.8	16.7	13.3	383	165
36	V12	2	49.2	0.623	0.217	0.115	0.305	0.503	0.2	0.252	0.161	0.182	0.198	0.127	0.239	0.208	0.17	0.16	0.249	0.212	0.187	0.285	0.174	0.246	4.57	0.393	0.64	0.268	0.092	0.331	0.175	0.447	0.508	0.53	0.465	0.145	0.369	0.431	0.181	0.262	0.542	0.384	424	105	25.2	29.2	23.2	226	502
37	V12	2	34	0.597	0.207	0.134	0.294	0.522	0.181	0.27	0.145	0.194	0.205	0.126	0.238	0.21	0.176	0.158	0.271	0.215	0.196	0.312	0.179	0.269	4.47	0.368	0.674	0.267	0.085	0.285	0.18	0.426	0.466	0.548	0.454	0.147	0.381	0.453	0.181	0.275	0.542	0.404	325	91.4	42.8	8.62	27.1	573	87
38	V12	2	36.8	0.571	0.197	0.112	0.296	0.463	0.181	0.273	0.165	0.196	0.215	0.134	0.282	0.216	0.199	0.166	0.29	0.233	0.223	0.405	0.187	0.311	2.63	0.335	0.64	0.26	0.087	0.246	0.171	0.432	0.464	0.529	0.468	0.143	0.376	0.453	0.183	0.281	0.548	0.409	250	97.7	29	27.8	18.1	133	460
39	V12	2	41.2	0.595	0.217	0.113	0.286	0.479	0.219	0.265	0.183	0.185	0.214	0.131	0.25	0.217	0.185	0.156	0.272	0.207	0.192	0.327	0.18	0.267	8.36	0.353	0.669	0.271	0.083	0.308	0.171	0.428	0.503	0.526	0.444	0.144	0.37	0.428	0.174	0.263	0.512	0.38	241	103	35.2	24.1	24.6	282	214
40	V12	2	39.6	0.572	0.234	0.135	0.295	0.534	0.177	0.258	0.134	0.196	0.204	0.123	0.21	0.217	0.164	0.164	0.26	0.21	0.181	0.267	0.179	0.263	2.76	0.343	0.686	0.263	0.089	0.308	0.184	0.414	0.468	0.541	0.459	0.143	0.39	0.46	0.174	0.294	0.53	0.391	230	115	39	33.8	38.2	166	339
41	V12	1	21.2	0.509	0.212	0.134	0.304	0.544	0.209	0.23	0.111	0.187	0.117	0.095	0.214	0.182	0.14	0.143	0.154	0.142	0.162	0.205	0.143	0.148	2.18	0.283	0.511	0.231	0.074	0.362	0.187	0.39	0.491	0.515	0.433	0.153	0.405	0.372	0.188	0.236	0.358	0.368	265	65.7	36.1	14.3	31.5	314	162
42	V12	1	36.5	0.645	0.282	0.134	0.345	0.505	0.254	0.261	0.162	0.198	0.14	0.109	0.245	0.207	0.159	0.157	0.172	0.159	0.173	0.254	0.146	0.174	4.67	0.38	0.554	0.252	0.076	0.406	0.204	0.437	0.542	0.521	0.461	0.158	0.42	0.382	0.212	0.268	0.445	0.374	365	92.7	37.2	22.1	23.5	368	297
43	V12	1	46.3	0.628	0.281	0.134	0.333	0.531	0.253	0.239	0.137	0.182	0.122	0.096	0.26	0.171	0.148	0.131	0.152	0.131	0.166	0.246	0.129	0.16	5.52	0.445	0.538	0.234	0.071	0.445	0.2	0.418	0.533	0.512	0.453	0.153	0.411	0.375	0.199	0.268	0.422	0.352	441	105	35.6	13	28.4	562	214
44	V12	1	37.5	0.587	0.255	0.138	0.31	0.478	0.237	0.213	0.15	0.167	0.124	0.086	0.202	0.168	0.138	0.122	0.151	0.13	0.141	0.302	0.122	0.158	4.93	0.313	0.521	0.228	0.077	0.426	0.194	0.387	0.508	0.505	0.427	0.157	0.403	0.356	0.198	0.247	0.401	0.345	393	59.7	60.1	24.2	39.4	243	307
45	V12	1	43.9	0.499	0.214	0.142	0.31	0.534	0.197	0.229	0.109	0.18	0.106	0.099	0.214	0.177	0.143	0.138	0.152	0.137	0.162	0.328	0.136	0.202	2.86	0.381	0.587	0.216	0.076	0.407	0.196	0.344	0.505	0.518	0.429	0.156	0.403	0.362	0.193	0.257	0.373	0.358	463	94.6	74.8	23.3	30	297	342
46	V12	1	39.4	0.523	0.222	0.143	0.336	0.529	0.224	0.268	0.122	0.203	0.127	0.104	0.27	0.206	0.148	0.151	0.169	0.142	0.195	0.279	0.137	0.186	3.44	0.392	0.533	0.241	0.072	0.419	0.201	0.38	0.6	0.548	0.487	0.166	0.448	0.408	0.206	0.288	0.396	0.373	377	78.5	46	13.3	17.6	339	165
47	V12	1	29.8	0.453	0.179	0.169	0.285	0.473	0.165	0.212	0.094	0.178	0.105	0.088	0.238	0.176	0.125	0.123	0.139	0.122	0.163	0.26	0.118	0.16	3.22	0.27	0.471	0.209	0.069	0.304	0.174	0.341	0.448	0.468	0.411	0.136	0.368	0.329	0.167	0.209	0.313	0.323	256	36.3	25	14.8	18.9	29.7	369
48	V12	1	55.1	0.524	0.215	0.15	0.316	0.546	0.202	0.246	0.128	0.198	0.124	0.105	0.244	0.187	0.157	0.148	0.166	0.142	0.186	0.326	0.145	0.172	4.07	0.411	0.548	0.235	0.072	0.404	0.203	0.379	0.53	0.527	0.468	0.154	0.407	0.386	0.193	0.263	0.391	0.372	362	71.7	22	20.3	13.7	99.5	354
49	V12	1	33.5	0.556	0.226	0.132	0.305	0.514	0.225	0.237	0.118	0.173	0.115	0.096	0.229	0.179	0.142	0.139	0.157	0.135	0.152	0.267	0.125	0.157	3.66	0.321	0.486	0.22	0.064	0.332	0.177	0.384	0.507	0.514	0.441	0.151	0.413	0.365	0.187	0.254	0.372	0.369	348	39.1	44.3	18.1	27.8	296	289
50	V12	1	39.7	0.681	0.258	0.146	0.397	0.556	0.32	0.27	0.209	0.191	0.139	0.1	0.295	0.192	0.186	0.154	0.171	0.144	0.198	0.345	0.141	0.172	10.5	0.353	0.594	0.229	0.073	0.432	0.2	0.432	0.568	0.541	0.471	0.161	0.43	0.404	0.206	0.29	0.446	0.373	322	63.2	43.7	7.33	35.3	606	46.1
51	V12	1	28.9	0.602	0.224	0.125	0.35	0.494	0.206	0.256	0.119	0.175	0.111	0.089	0.251	0.184	0.141	0.129	0.15	0.139	0.177	0.254	0.126	0.16	2.88	0.304	0.544	0.234	0.067	0.384	0.202	0.407	0.51	0.533	0.473	0.161	0.414	0.38	0.207	0.256	0.382	0.368	365	38.4	43.1	16.8	21.1	311	239
52	V12	1	30.3	0.629	0.263	0.155	0.371	0.584	0.252	0.303	0.152	0.217	0.156	0.117	0.267	0.239	0.17	0.163	0.205	0.17	0.202	0.28	0.163	0.2	3.83	0.379	0.591	0.272	0.079	0.436	0.224	0.435	0.565	0.596	0.522	0.172	0.474	0.442	0.235	0.326	0.447	0.431	336	63.8	31.3	12	20.6	354	144
53	V12	1	43.2	0.539	0.223	0.131	0.314	0.513	0.198	0.24	0.112	0.169	0.117	0.097	0.227	0.178	0.135	0.136	0.151	0.131	0.162	0.239	0.13	0.166	4.45	0.39	0.495	0.222	0.071	0.379	0.186	0.372	0.518	0.5	0.44	0.148	0.411	0.362	0.188	0.255	0.376	0.351	558	51.9	31.2	20.3	19.8	147	397
54	V12	1	36.9	0.531	0.23	0.135	0.315	0.502	0.206	0.236	0.118	0.178	0.126	0.094	0.237	0.182	0.14	0.137	0.149	0.136	0.173	0.205	0.121	0.152	3.1	0.313	0.518	0.24	0.074	0.356	0.209	0.387	0.508	0.513	0.437	0.163	0.433	0.372	0.189	0.253	0.383	0.375	353	86.7	33.7	13.2	18.7	326	243
55	V12	1	37	0.637	0.235	0.152	0.35	0.562	0.219	0.266	0.131	0.197	0.127	0.102	0.268	0.199	0.16	0.145	0.173	0.147	0.186	0.272	0.152	0.188	4.73	0.392	0.553	0.26	0.086	0.43	0.213	0.45	0.532	0.552	0.478	0.168	0.448	0.4	0.211	0.27	0.428	0.387	397	69.6	26.2	14.4	16.6	314	160
56	V12	1	41.6	0.611	0.229	0.14	0.346	0.547	0.233	0.258	0.164	0.187	0.133	0.102	0.27	0.196	0.17	0.149	0.171	0.144	0.186	0.409	0.14	0.186	5.11	0.406	0.559	0.242	0.082	0.381	0.215	0.437	0.526	0.548	0.486	0.163	0.438	0.402	0.204	0.263	0.399	0.384	551	230	37	41.8	17.1	24.1	497
57	V12	1	37.3	0.533	0.217	0.13	0.324	0.518	0.202	0.244	0.127	0.178	0.118	0.094	0.252	0.176	0.14	0.14	0.15	0.134	0.17	0.241	0.125	0.156	6.29	0.322	0.483	0.221	0.072	0.424	0.188	0.357	0.514	0.511	0.42	0.154	0.404	0.371	0.182	0.248	0.366	0.344	219	82.3	46.7	6.81	23.8	470	72.3
58	V12	1	38	0.496	0.206	0.12	0.3	0.469	0.214	0.22	0.12	0.158	0.106	0.085	0.199	0.163	0.131	0.114	0.13	0.118	0.144	0.218	0.115	0.136	3.89	0.388	0.495	0.218	0.073	0.358	0.186	0.378	0.5	0.461	0.404	0.143	0.384	0.344	0.169	0.214	0.335	0.317	350	71.2	26.4	17.1	28.3	358	173
59	V12	1	39.9	0.628	0.28	0.135	0.344	0.519	0.229	0.253	0.165	0.195	0.155	0.099	0.297	0.189	0.165	0.134	0.169	0.144	0.18	0.334	0.137	0.2	3.02	0.308	0.544	0.219	0.069	0.341	0.194	0.384	0.524	0.535	0.473	0.158	0.435	0.388	0.193	0.258	0.411	0.36	382	71	14.1	21.4	15.3	37.6	345
60	V12	1	43.6	0.52	0.252	0.137	0.293	0.508	0.205	0.217	0.115	0.177	0.119	0.091	0.183	0.179	0.134	0.127	0.146	0.133	0.139	0.234	0.127	0.15	2.96	0.349	0.449	0.205	0.066	0.392	0.175	0.338	0.471	0.472	0.404	0.137	0.371	0.357	0.184	0.223	0.343	0.336	396	92.7	40.2	15.8	19.1	182	288
61	V12	1	39.9	0.516	0.217	0.138	0.321	0.512	0.199	0.224	0.118	0.172	0.109	0.089	0.237	0.176	0.139	0.133	0.155	0.135	0.187	0.307	0.13	0.165	2.91	0.368	0.503	0.209	0.067	0.344	0.188	0.368	0.486	0.492	0.436	0.151	0.393	0.359	0.193	0.241	0.364	0.363	285	59.2	53.5	32.9	29.7	195	328
62
63	V12	1	53.1	0.542	0.236	0.145	0.336	0.54	0.233	0.257	0.13	0.202	0.124	0.105	0.243	0.205	0.155	0.144	0.17	0.146	0.186	0.315	0.14	0.183	4.76	0.5	0.517	0.234	0.072	0.442	0.203	0.384	0.534	0.509	0.439	0.147	0.417	0.379	0.199	0.255	0.376	0.37	528	142	36.3	24.6	18.9	108	471
64	V12	1	37.9	0.489	0.217	0.125	0.285	0.476	0.199	0.206	0.108	0.163	0.107	0.086	0.204	0.161	0.131	0.12	0.144	0.118	0.148	0.281	0.121	0.166	4.14	0.381	0.477	0.215	0.07	0.357	0.191	0.36	0.482	0.504	0.444	0.153	0.388	0.35	0.179	0.218	0.33	0.327	460	64.7	18.7	19.9	18.8	134	483
65	V12	1	48.5	0.668	0.28	0.125	0.354	0.495	0.242	0.257	0.15	0.194	0.133	0.104	0.298	0.193	0.16	0.154	0.16	0.139	0.195	0.366	0.136	0.216	4.79	0.395	0.525	0.229	0.068	0.405	0.193	0.458	0.571	0.518	0.46	0.166	0.436	0.399	0.206	0.268	0.451	0.368	424	68	36.3	28.2	24.2	168	499
66	V12	1	44.8	0.651	0.284	0.147	0.394	0.59	0.243	0.274	0.162	0.205	0.147	0.112	0.254	0.199	0.17	0.16	0.179	0.144	0.193	0.356	0.157	0.206	5.55	0.359	0.603	0.264	0.086	0.442	0.217	0.445	0.545	0.554	0.484	0.158	0.444	0.403	0.216	0.294	0.43	0.434	319	29	41.8	20.1	21.8	270	175
67	V12	1	44.8	0.513	0.219	0.127	0.297	0.478	0.222	0.238	0.118	0.179	0.118	0.095	0.26	0.18	0.14	0.136	0.15	0.128	0.163	0.327	0.124	0.179	3.72	0.356	0.501	0.227	0.07	0.412	0.19	0.377	0.549	0.509	0.449	0.156	0.424	0.368	0.188	0.261	0.387	0.335	365	35.5	33.8	26.3	23.8	46.7	657
68	V12	1	29.6	0.641	0.281	0.159	0.345	0.548	0.244	0.269	0.152	0.205	0.136	0.109	0.242	0.205	0.164	0.156	0.181	0.151	0.18	0.316	0.152	0.201	3.39	0.342	0.569	0.257	0.084	0.444	0.219	0.433	0.55	0.561	0.503	0.169	0.456	0.413	0.225	0.291	0.43	0.401	474	103	41.6	18.1	25.1	373	219
69	V12	1	41.4	0.698	0.302	0.156	0.414	0.595	0.269	0.325	0.189	0.24	0.162	0.133	0.318	0.25	0.199	0.193	0.22	0.181	0.206	0.366	0.176	0.225	7.38	0.395	0.687	0.291	0.095	0.526	0.25	0.463	0.594	0.636	0.529	0.168	0.519	0.452	0.253	0.341	0.498	0.432	303	72.1	27	7.92	26	563	70.7
70	V12	1	37.7	0.497	0.213	0.123	0.298	0.453	0.208	0.232	0.104	0.173	0.106	0.09	0.188	0.175	0.134	0.13	0.147	0.129	0.138	0.185	0.126	0.134	3.41	0.379	0.539	0.232	0.077	0.425	0.197	0.394	0.543	0.5	0.43	0.152	0.395	0.365	0.188	0.246	0.362	0.341	368	61.5	46.5	19.2	15.2	259	168
71	V12	1	30.2	0.502	0.208	0.142	0.298	0.514	0.21	0.221	0.109	0.172	0.107	0.095	0.207	0.181	0.134	0.127	0.145	0.128	0.162	0.224	0.125	0.145	3.13	0.3	0.469	0.208	0.067	0.356	0.176	0.341	0.475	0.483	0.415	0.156	0.383	0.355	0.173	0.225	0.342	0.346	292	61.1	39.3	12.5	27.1	236	163
72	V12	1	24.1	0.48	0.219	0.128	0.295	0.514	0.191	0.229	0.11	0.176	0.112	0.089	0.199	0.185	0.138	0.139	0.15	0.133	0.141	0.248	0.125	0.165	2.83	0.314	0.497	0.226	0.067	0.368	0.184	0.371	0.482	0.517	0.437	0.145	0.408	0.372	0.193	0.238	0.358	0.347	531	56	31.1	10.8	17.2	360	222
73	V12	1	40.2	0.719	0.297	0.163	0.438	0.607	0.286	0.308	0.163	0.238	0.17	0.121	0.286	0.24	0.194	0.182	0.206	0.18	0.202	0.304	0.165	0.205	4.91	0.435	0.71	0.297	0.082	0.51	0.266	0.45	0.658	0.644	0.549	0.17	0.499	0.46	0.247	0.351	0.49	0.465	385	57.8	28.4	15.1	16.3	317	161
74	V12	1	54.8	0.608	0.25	0.122	0.342	0.498	0.254	0.263	0.159	0.185	0.14	0.103	0.327	0.192	0.164	0.144	0.167	0.14	0.224	0.399	0.132	0.204	4.98	0.432	0.555	0.247	0.07	0.44	0.207	0.452	0.625	0.529	0.461	0.165	0.435	0.376	0.22	0.264	0.408	0.362	494	172	33.4	33.7	27	36.6	744
[truncated: 205 more columns]
